# Supplementary material for: Calcium Binding Mechanism of Soybean Peptide with Histidine Alteration by Molecular Docking Analysis and Spectroscopic Methods
Source: Foods. 2022 Oct 20;11(20):3290. doi: 10.3390/foods11203290 (PMC9601806; doi:10.3390/foods11203290)
Supplement: Supplementary file 1 [file foods-11-03290-s001.zip]

Archive with 1 entries (1 files):
- foods-1937452-supplementary.pdf
